# Supplementary material for: Identifying neuropathologic disease in primary progressive aphasia using narrative speech
Source: Alzheimers Dement. 2026 Mar 20;22(3):e71294. doi: 10.1002/alz.71294 (PMC13093276; doi:10.1002/alz.71294)
Supplement: Supplementary file 2 — Supporting Information [file ALZ-22-e71294-s001.xlsx]

## Sheet: Sheet1
Supplementary Table 1. Lists all the classical features that were considered in the model, with their f-scores and 95% confidence interval values extracted from predictions made with that feature perfmuted. For each feature, the grouping category (cluster) and a brief description of the feature are provided. For parts of speech and dependency features, examples are also provided. In the Example c…
VARIABLE NAME	VARIABLE NAME	VARIABLE ORIG NAME	CATEGORY (Cluster Assignment)	DESCRIPTION AND EXAMPLES		4-REPEAT TAUOPATHY (FTLD-4Rtau) f-scores				ALZHEIMER'S DISEASE (AD) f-scores				NORMAL CONTROLS (NC) f-scores
				Description	Example	f-score	lower 95% CI	upper 95% CI	full model	f-score	lower 95% CI	upper 95% CI	full model	f-score	lower 95% CI	upper 95% CI	full model
mean word length	mean_word_length	amountofwords.mean_word_length	Fluency & output amount	average word length		71.1868	62.5	76.4706	81.25	81.6135	77.9221	84.2105	86.4865	82.4573	71.4286	93.3333	81.25
# of sentences	n_sentences	amountofwords.n_sentences	Fluency & output amount	number of sentences		77.475	72.7273	80	81.25	80.6821	78.481	82.0513	86.4865	71.0066	69.2308	74.0741	81.25
# of tokens	n_tokens	amountofwords.n_tokens	Fluency & output amount	number of tokens		77.5594	75	78.7879	81.25	81.0913	78.481	83.5443	86.4865	71.784	64	76.9231	81.25
mean sentence length	sentence_length_mean	amountofwords.sentence_length_mean	Fluency & output amount	average sentence length		79.8301	76.4706	82.3529	81.25	84.7652	83.7838	85.3333	86.4865	81.4713	80	82.7586	81.25
median sentence length	sentence_length_median	amountofwords.sentence_length_median	Fluency & output amount	median sentence length		77.861	76.4706	78.7879	81.25	83.9188	82.6667	85.7143	86.4865	82.4039	80	85.7143	81.25
std sentence length	sentence_length_std	amountofwords.sentence_length_std	Fluency & output amount	standard deviation of sentence length		79.1351	76.4706	84.8485	81.25	84.1325	81.0811	86.8421	86.4865	79.7564	75.8621	82.7586	81.25
mean syll/token	syllables_per_token_mean	amountofwords.syllables_per_token_mean	Fluency & output amount	mean number of syllables per token		77.8654	74.2857	78.7879	81.25	83.0286	80	85.3333	86.4865	78.062	69.2308	82.7586	81.25
std syll/token	syllables_per_token_std	amountofwords.syllables_per_token_std	Fluency & output amount	standard deviation number of syllables per token		77.4527	74.2857	82.3529	81.25	81.2187	78.9474	84.6154	86.4865	72.6923	64	74.0741	81.25
mean token length	token_length_mean	amountofwords.token_length_mean	Fluency & output amount	average token length		79.3471	76.4706	84.8485	81.25	83.6099	81.0811	85.3333	86.4865	76.17	73.3333	81.25	81.25
std token length	token_length_std	amountofwords.token_length_std	Fluency & output amount	standard deviation of token length		79.0109	76.4706	82.3529	81.25	81.5527	78.9474	85.3333	86.4865	76.0767	71.4286	82.7586	81.25
1st order coherence	first_order_coherence	coherence.first_order_coherence	Coherence	cosine similarity between consecutive sentences		75.0973	68.75	81.25	81.25	83.4458	81.5789	85.7143	86.4865	76.457	69.2308	82.7586	81.25
2nd order coherence	second_order_coherence	coherence.second_order_coherence	Coherence	cosine similarity between sentences that are two sentences apart		75.8219	70.9677	78.7879	81.25	81.8951	80.5195	84.2105	86.4865	77.0785	68.9655	82.7586	81.25
alpha ratio	alpha_ratio	lexicaldiversity.alpha_ratio	Lexical diversity	ratio of words containing at least one alphabetic character		81.0038	78.7879	81.25	81.25	86.8442	84.9315	87.6712	86.4865	82.8093	81.25	84.8485	81.25
prop 10chr duplicates	duplicate_ngram_chr_fraction_10	lexicaldiversity.duplicate_ngram_chr_fraction_10	Lexical diversity	proportion of duplicate n-grams (words or strings of letters)		76.2969	74.2857	80	81.25	85.1267	83.7838	85.3333	86.4865	82.8571	82.7586	85.7143	81.25
prop 5chr duplicates	duplicate_ngram_chr_fraction_5	lexicaldiversity.duplicate_ngram_chr_fraction_5	Lexical diversity			81.5278	78.7879	84.8485	81.25	86.4741	84.9315	87.6712	86.4865	81.632	81.25	84.8485	81.25
prop 6chr duplicates	duplicate_ngram_chr_fraction_6	lexicaldiversity.duplicate_ngram_chr_fraction_6	Lexical diversity			84.9053	81.25	87.5	81.25	87.654	86.4865	89.1892	86.4865	80.9946	77.4194	81.25	81.25
prop 7chr duplicates	duplicate_ngram_chr_fraction_7	lexicaldiversity.duplicate_ngram_chr_fraction_7	Lexical diversity			76.2884	72.7273	80	81.25	81.5991	79.4872	83.1169	86.4865	78.6903	74.0741	82.7586	81.25
prop 8chr duplicates	duplicate_ngram_chr_fraction_8	lexicaldiversity.duplicate_ngram_chr_fraction_8	Lexical diversity			74.2394	70.5882	76.4706	81.25	81.9113	77.9221	85.3333	86.4865	76.4853	66.6667	82.7586	81.25
prop 9chr duplicates	duplicate_ngram_chr_fraction_9	lexicaldiversity.duplicate_ngram_chr_fraction_9	Lexical diversity			73.1179	70.5882	76.4706	81.25	82.2666	80	85.3333	86.4865	75.3637	71.4286	82.7586	81.25
prop 2chr duplicates	top_ngram_chr_fraction_2	lexicaldiversity.top_ngram_chr_fraction_2	Lexical diversity			76.3249	74.2857	76.4706	81.25	85.23	83.7838	85.3333	86.4865	82.7586	82.7586	82.7586	81.25
prop 3chr duplicates	top_ngram_chr_fraction_3	lexicaldiversity.top_ngram_chr_fraction_3	Lexical diversity			76.4706	76.4706	76.4706	81.25	85.3333	85.3333	85.3333	86.4865	82.7586	82.7586	82.7586	81.25
prop 4chr duplicates	top_ngram_chr_fraction_4	lexicaldiversity.top_ngram_chr_fraction_4	Lexical diversity			81.25	81.25	81.25	81.25	86.4865	86.4865	86.4865	86.4865	81.25	81.25	81.25	81.25
# of stop words	n_stop_words	lexicaldiversity.n_stop_words	Lexical diversity	number of words belonging to closed class (e.g., articles, prepositions, pronouns)		75.601	70.5882	78.7879	81.25	80.3341	78.3784	83.1169	86.4865	74.0856	69.2308	78.5714	81.25
OOV/total words ratio	out-of-vocab-ratio	lexicaldiversity.oov_ratio	Lexical diversity	ratio of out-of-vocabulary words out of the total number of words		80.4156	78.7879	84.8485	81.25	85.9059	84.9315	87.6712	86.4865	82.0736	77.4194	87.5	81.25
prop unique tokens	unique_tokens	lexicaldiversity.proportion_unique_tokens	Lexical diversity	proportion of unique tokens		81.0795	78.7879	84.8485	81.25	86.8192	84.9315	87.6712	86.4865	83.225	81.25	87.5	81.25
adjectives	adjective	posopen.ADJ	Parts of speech: Open-class words	proportion of adjectives	Evil, pretty, large	84.4886	81.25	84.8485	81.25	86.2174	85.3333	86.4865	86.4865	83.3548	80	83.871	81.25
adverbs	adverb	posopen.ADV	Parts of speech: Open-class words	proportion of adverbs	Always, very, quickly	82.6072	80	84.8485	81.25	84.8945	82.1918	86.4865	86.4865	83.2258	80	83.871	81.25
interjections	interjection	posopen.INTJ	Parts of speech: Open-class words	proportion of interjections	Phew, ouch, wow	82.6769	80	85.7143	81.25	85.0746	84.507	86.1111	86.4865	83.8351	80	86.6667	81.25
nouns	noun	posopen.NOUN	Parts of speech: Open-class words	proportion of nouns	Sister, carriage, palace	83.4697	80	88.2353	81.25	85.4537	84.507	87.6712	86.4865	83.3548	80	83.871	81.25
proper nouns	propernoun	posopen.PROPN	Parts of speech: Open-class words	proportion of proper nouns	Cinderella	85.2661	82.3529	85.7143	81.25	86.0751	84.9315	87.3239	86.4865	84.2339	83.871	87.5	81.25
verbs	verb	posopen.VERB	Parts of speech: Open-class words	proportion of verbs	To clean, to dance, to leave	83.4734	82.3529	85.7143	81.25	86.0646	84.9315	87.6712	86.4865	85.1385	82.7586	86.6667	81.25
verbs (3rd sing pres)	verb_3rd_singular_present	posopen.docs_nVBZchunks	Parts of speech: Open-class words	proportion of verbs in third person, singular, present tense	Cleans, dances, leaves	85.7143	85.7143	85.7143	81.25	86.1111	86.1111	86.1111	86.4865	83.871	83.871	83.871	81.25
verbs (gerund or present part)	verb_gerund_presentparticiple	posopen.docs_nVBGchunks	Parts of speech: Open-class words	proportion of verbs in a gerund or present participle form	Cleaning, dancing, leaving	85.3501	82.3529	88.2353	81.25	86.7321	84.9315	89.1892	86.4865	85.1756	83.871	86.6667	81.25
auxiliaries	auxiliary	posclosed.AUX	Parts of speech: Closed-class words	proportion of auxiliaries	Was in was turned into a carriage, had in had lost the slipper	83.0289	80	85.7143	81.25	85.0335	83.3333	87.3239	86.4865	85.3226	83.871	87.5	81.25
coord conjunctions	coordinating_conjunction	posclosed.CCONJ	Parts of speech: Closed-class words	proportion of coordinating conjunctions	And, but, or	84.7662	81.0811	85.7143	81.25	86.6503	84.507	87.6712	86.4865	84.6837	78.5714	86.6667	81.25
sub conjunctions	subordinate_conjunction	posclosed.SCONJ	Parts of speech: Closed-class words	proportion of subordinating conjuctions	Before, although, while	70.3071	64.5161	75.8621	81.25	82.4805	81.0811	85.7143	86.4865	86.1661	80	87.5	81.25
determiners	determiner	posclosed.DET	Parts of speech: Closed-class words	proportion of determiners	The, a, either	85.1541	82.3529	85.7143	81.25	86.1679	83.7838	87.6712	86.4865	83.1381	80	86.6667	81.25
negations	negation	posclosed.docs_nnegchunks	Parts of speech: Closed-class words	proportion of negations	Not, none, never	67.098	64.5161	75	81.25	81.4303	81.0811	83.7838	86.4865	85.7323	84.8485	87.5	81.25
numerals	numeral	posclosed.NUM	Parts of speech: Closed-class words	proportion of numerals	Two, first	83.8681	78.7879	85.7143	81.25	85.9369	83.7838	88	86.4865	84.1093	75.8621	89.6552	81.25
particles	particle	posclosed.PART	Parts of speech: Closed-class words	proportion of particles (i.e., function words associated with another word or phrase to impart meaning and that do not fit the dscription of other parts of speech)	Up in hurry up, on in turn on	75.217	70.5882	80	81.25	81.8247	80	83.7838	86.4865	83.1395	75.8621	87.5	81.25
prepositions	preposition	posclosed.ADP	Parts of speech: Closed-class words	proportion of prepositions	For, from, of	85.5556	83.3333	85.7143	81.25	86.1459	84.507	87.6712	86.4865	83.7036	80	86.6667	81.25
pronouns	pronoun	posclosed.PRON	Parts of speech: Closed-class words	proportion of pronouns	She, they, him	72.0956	68.5714	75	81.25	82.7062	80.5556	83.7838	86.4865	85.0806	83.871	87.5	81.25
other	other	posother.X	Parts of speech: Other	proportion of words that do not fall under parts of speech definitions	any paraphasia resulting in neologism (i.e., non existing word)	69.6494	66.6667	72.7273	81.25	81.9269	79.4872	85.7143	86.4865	79.0715	69.2308	85.7143	81.25
symbols	symbols	posother.SYM	Parts of speech: Other	proportion of symbols		71.0279	66.6667	72.7273	81.25	82.9481	80.5195	85.7143	86.4865	82.5173	74.0741	86.6667	81.25
noun & modifying adj	adjectival_modifier	dependencies_noun.amod_stanza	Dependencies within noun phrase	Relationship between a noun (or pronoun) and an adjective that modifies it	The evilADJ stepsistersN	77.5515	72.7273	83.871	81.25	87.5772	86.1111	90.6667	86.4865	82.804	77.4194	90.3226	81.25
noun/verb/adj & modifying adv	adverbial_modifier	dependencies_noun.advmod_stanza	Dependencies within noun phrase	Relationship between a noun/verb/adjective and the adverb that modifies it	Cinderella leftV the palace at midnightADV	80	80	80	81.25	90.9122	88.3117	93.3333	86.4865	79.1452	70.9677	84.8485	81.25
noun & modifying noun	appositional_modifier	dependencies_noun.appos_stanza	Dependencies within noun phrase	Relationship between a noun and another noun that modifies it	CinderellaN, the maidN of the house, was very pretty	82.397	78.7879	87.5	81.25	84.8844	83.7838	86.4865	86.4865	78.6763	75	81.25	81.25
noun & modifying noun (unmarked)	unmarked_nominal_modifier	dependencies_noun.nmod:unmarked_stanza	Dependencies within noun phrase	Relationship between a noun and another noun that modifies it and is not preceded by a preposition or by a possessive	The stepmotherN herselfN was mean to Cinderella	85.8259	82.3529	87.5	81.25	87.0016	84.9315	88	86.4865	83.7419	80	83.871	81.25
noun & case-marking element	case_marking	dependencies_noun.case_stanza	Dependencies within noun phrase	Relationship between a case-marking preposition and the noun it attaches to	CinderellaN'sCM slipper was lost	87.1033	82.3529	90.9091	81.25	91.3234	89.4737	93.1507	86.4865	78.2587	73.3333	83.871	81.25
compound	compound	dependencies_noun.compound_stanza	Dependencies within noun phrase	Relationship between elements that together constitute a compound word	A fairyN godmotherN appeared	87.1371	83.871	87.5	81.25	87.7905	86.4865	89.1892	86.4865	83.7756	78.7879	87.5	81.25
noun & determiner	determiner_dependency	dependencies_noun.det_stanza	Dependencies within noun phrase	Relationship between a determiner an the head of a noun phrase	TheDET evil stepsistersN	76.5266	75	83.871	81.25	86.2995	83.7838	88	86.4865	79.7973	73.3333	86.6667	81.25
noun & predeterminer	predeterminer	dependencies_noun.det:predet_stanza	Dependencies within noun phrase	Relationship between the element preceding a determiner and the head of a noun phrase	AllPREDET the miceN were turned into horses	81.8824	80	82.3529	81.25	84.6119	83.3333	84.9315	86.4865	83.871	83.871	83.871	81.25
elements within flat expression	flat_expression	dependencies_noun.flat_stanza	Dependencies within noun phrase	Relationship between the elements of an expression where none of the components can be clearly identified as the head	TickN-tockN, the clock stroke midnight	81.0301	76.4706	84.8485	81.25	85.0245	82.1918	86.4865	86.4865	79.7157	70.9677	83.871	81.25
noun & dependent noun	nominal_modifier	dependencies_noun.nmod_stanza	Dependencies within noun phrase	Relationship between a noun and another noun that depends on the former and serves as a an attribute or a genitive complement	The dressesN of the evil stepsistersN were ugly	76.9432	70.5882	87.5	81.25	84.5678	82.1918	88	86.4865	80.2096	75	83.871	81.25
noun & dependent noun (possessive)	possessive_nominal_modifier	dependencies_noun.nmod:poss_stanza	Dependencies within noun phrase	Relationship between a noun and another noun that depends in the former and is part of a possessive	Cinderella'sNPOSS carriageN arrived at the palace	76.4706	76.4706	76.4706	81.25	83.4116	83.3333	84.507	86.4865	81.4899	81.25	84.8485	81.25
noun & numeral	numeric_modifier	dependencies_noun.nummod_stanza	Dependencies within noun phrase	Relationship between a noun and a numerla that modifies it	Cinderella had twoNUM evil stepsistersN	79.5197	77.4194	80	81.25	91.3337	89.1892	91.8919	86.4865	80.9008	76.4706	84.8485	81.25
verb & particle	phrasal_verb_particle_relation	dependencies_noun.compound:prt_stanza	Dependencies within verb phrases	Relationship between a verb and its particle	The women dressedV upPART for the ball	80.2567	77.4194	83.871	81.25	85.6775	83.1169	87.5	86.4865	77.4213	73.3333	82.7586	81.25
auxiliary & verb	auxiliary_dependency_root	dependency_verb.aux_stanza	Dependencies within verb phrases	Relationship between the auxiliary and the head of the verb phrase	The prince hadAUX invitedV all the women of the house to the ball	80.8396	78.7879	81.25	81.25	86.0739	83.7838	86.4865	86.4865	80.7392	77.4194	81.25	81.25
auxiliary & verb (passive)	auxiliary_passive_dependency_root	dependency_verb.aux:pass_stanza	Dependencies within verb phrases	Relationship between the auxiliary and the head of the verb phrase when the passive form of the verb is used	All the mice wereAUX turnedV into horses	85.7244	81.25	90.3226	81.25	88.7804	87.6712	90.6667	86.4865	86.7045	84.8485	87.5	81.25
copula & predicate	copula	dependency_verb.cop_stanza	Dependencies within verb phrases	Relationship between the copula and its nonverbal predicate	Cinderella's dress wasAUX beautifulPRED	77.9355	77.4194	80	81.25	86.0283	83.1169	88.6076	86.4865	78.804	70.9677	86.6667	81.25
elements joined by a conjuction	conjunct	dependency_conj.prep.conj_stanza	Dependencies within conjunctions/prepositions	Relationship between elements joined by a conjuction	PrincesN and princessesN were at the ball	82.385	78.7879	84.8485	81.25	90.7946	89.4737	91.8919	86.4865	74.0143	73.3333	77.4194	81.25
conjunction & noun	coordinating_conjunction_dep	dependency_conj.prep.cc_stanza	Dependencies within conjunctions/prepositions	Relationship between a coordinating conjunction and the element that it connects	Princes andCC princessesN were at the ball	78.2955	75	81.25	81.25	85.8672	82.6667	88.3117	86.4865	79.1478	73.3333	86.6667	81.25
preconj & noun	preconjunct	dependency_conj.prep.cc:preconj_stanza	Dependencies within conjunctions/prepositions	Relationship between the head of a noun phrase and the element that introduces a conjunction	BothPRECONJ the stepsistersN and Cinderella tried the slipper on	78.7687	75	83.871	81.25	89.9299	88	91.8919	86.4865	73.8284	70.9677	78.7879	81.25
elements within fixed expression	fixed_multiword_expression	dependency_conj.prep.fixed_stanza	Dependencies within conjunctions/prepositions	Relationship between elements within a fixed expression	The stepsisters asFIXED wellFIXED asFIXED Cinderella tried the slipper on	80	80	80	81.25	91.8919	91.8919	91.8919	86.4865	82.3529	82.3529	82.3529	81.25
verb & oblique argument/adjunct	oblique_nominal	dependency_argumentstructure.obl_stanza	Argument structure dependencies	Relationship between the verb and an oblique argument or adjunct	Cinderella and the prince dancedV in the ballroomOBL	84.4886	81.25	84.8485	81.25	86.2624	85.3333	88	86.4865	82.7549	80	86.6667	81.25
verb & oblique adjunct (passive)	oblique_agent_ passive	dependency_argumentstructure.obl:agent_stanza	Argument structure dependencies	Relationship between the verb and the Agent of a passive sentence, which is expressed by an adjunct	The prince was charmedV by CinderellaOBL	82.1391	78.7879	87.5	81.25	85.1907	84.9315	86.4865	86.4865	79.9422	78.7879	83.871	81.25
verb & oblique argument/adjunct no preposition	adpositionless_oblique	dependency_argumentstructure.obl:unmarked_stanza	Argument structure dependencies	Relationship between the verb and an oblique adjunct, when the adjunct is not introduced by a preposition	That nightOBL Cinderella lostV the slipper	74.2666	68.75	80	81.25	86.4731	84.9315	87.6712	86.4865	76.7239	72.7273	81.25	81.25
verb & clausal subj	clausal_subject	dependency_argumentstructure.csubj_stanza	Argument structure dependencies	Relationship between the main verb and a clause that serves as the grammatical subject of the verb	That Cinderella danced with the princeCSUBJ surprisedV her stepsisters	81.8083	80	82.3529	81.25	84.7142	83.3333	86.1111	86.4865	84.3548	83.871	87.5	81.25
verb & indirect object	indirect_object	dependency_argumentstructure.iobj_stanza	Argument structure dependencies	Relationship between the verb and an indirect object	The fairy godmother gaveV CinderellaIOBJ a carriage and a coachman	77.2199	72.7273	80	81.25	87.1182	84.2105	89.7436	86.4865	76.9139	70.9677	80	81.25
verb & Agent/subject	nominal_subject	dependency_argumentstructure.nsubj_stanza	Argument structure dependencies	Relationship between the verb and its grammatical subject (and Agent of the action)	CinderellaNSUBJ wentV to the ball	85.6778	78.7879	88.2353	81.25	91.6348	90.6667	93.3333	86.4865	81.9721	78.5714	82.7586	81.25
verb & subject (passive)	passive_nominal_subject	dependency_argumentstructure.nsubj:pass_stanza	Argument structure dependencies	Relationship between the verb and its grammatical subject in a passive sentence	The princeNSUBJ was charmedV by Cinderella	81.0859	78.7879	81.25	81.25	84.9585	83.7838	86.4865	86.4865	78.8622	75	81.25	81.25
copular clause subj & clausal predicate	outer_clause_nominal_subject	dependency_argumentstructure.nsubj:outer_stanza	Argument structure dependencies	Relationship between a the subject of a copular clause and the head of its clausal predicate	The problemNSUBJ was that Cinderella did not haveV a dress for the ball	75.3995	72.2222	78.7879	81.25	82.5314	80	86.1111	86.4865	81.3846	77.4194	84.8485	81.25
verb & object	object	dependency_argumentstructure.obj_stanza	Argument structure dependencies	Relationship between a verb and its direct object	The fairy godmother castedV a spellOBJ	81.1078	78.7879	84.8485	81.25	86.2232	84.9315	88	86.4865	82.0363	81.25	83.871	81.25
verb/adjective & modifying clause	adverbial_clause_modifier	dependency_clausesyntacticdependency.advcl_stanza	Syntactic/Between-clauses dependencies	Relationship between a verb (or other predicate) and a clause that modifies it (e.g., temporal clauses, conditional clauses, etc…)	While the other people continued to danceADVCL, Cinderella ranV down the stairs	85.1496	82.3529	87.5	81.25	84.5197	82.1918	86.4865	86.4865	79.2845	73.3333	81.25	81.25
verb & modifying relative clause	adverbial_relative_clause_modifier	dependency_clausesyntacticdependency.advcl:relcl_stanza	Syntactic/Between-clauses dependencies	Relationship between a verb and a relative clause that modifies the entire clause or constitute a free relative introduced by a wh-adverb	Cinderella lookedV where the prince was standingADVRELCL	82.1961	80	82.3529	81.25	85.1448	83.3333	86.1111	86.4865	84.7984	80	87.5	81.25
verb & clausal argument	clausal_complement	dependency_clausesyntacticdependency.ccomp_stanza	Syntactic/Between-clauses dependencies	Relationship between the verb and a clausal argument	The fairy godmother saidV that Cinderella had to leave before midnightCCOMP	77.7982	76.4706	81.25	81.25	86.4734	86.1111	87.6712	86.4865	81.5866	77.4194	84.8485	81.25
verb & clausal subjectless argument	open_clausal_complement	dependency_clausesyntacticdependency.xcomp_stanza	Syntactic/Between-clauses dependencies	Relationship between the verb and a clausal argument when the clausal argument does not have its own grammatical subject	The fairy godmother askedV Cinderella to leave before midnightCCOMP	82.3529	82.3529	82.3529	81.25	85.8359	84.9315	86.1111	86.4865	86.6532	83.871	87.5	81.25
noun & modifying clause	clausal_modifier_noun	dependency_clausesyntacticdependency.acl_stanza	Syntactic/Between-clauses dependencies	Relationship between a noun and the clause that modifies it	Cinderella had to find a wayN to go to the ballACL	78.1979	72.7273	82.3529	81.25	85.076	83.3333	87.6712	86.4865	75.2556	70.9677	81.25	81.25
noun & modifying relative clause	relative_clause_modifier	dependency_clausesyntacticdependency.acl:relcl_stanza	Syntactic/Between-clauses dependencies	Relationship between a noun and the relative clause that modifies it	The prince's footman searched for the girlN who had lost the slipperACL:RELCL	85.5377	78.7879	88.2353	81.25	91.6644	89.4737	93.3333	86.4865	82.5642	78.5714	83.871	81.25
dislocated elements	dislocated_elements	dependency_clausesyntacticdependency.dislocated_stanza	Syntactic/Between-clauses dependencies	Relationship between nouns where one of them is an element that has been fronted or postposed, usually in the periphery of the sentence and possibly separated by a comma, and where the relationship does not fulfill the usual core grammatical relations of a sentence	The four miceNDISL, they were turnedV into horses	80.5121	77.4194	84.8485	81.25	91.9013	90.411	93.1507	86.4865	75.6161	70.9677	81.25	81.25
verb & subordinate clausal marker	mark_intro_subordinate_another	dependency_clausesyntacticdependency.mark_stanza	Syntactic/Between-clauses dependencies	Relationship between the marker introducing a subordinate clause and the head of the subordinate clause	The fairy godmother said thatMARK Cinderella had to leaveV before midnight	84.0824	81.25	84.8485	81.25	86.2559	85.3333	86.4865	86.4865	82.3943	75.8621	83.871	81.25
dep distance mean	dependency_distance_mean	dependency_general.dependency_distance_mean	Dependency distance	Mean number of words intervening between two syntactically related words		77.5605	75	81.25	81.25	86.3705	84.9315	87.6712	86.4865	72.8788	72.7273	75	81.25
dep distance std	dependency_distance_std	dependency_general.dependency_distance_std	Dependency distance	Std number of words intervening between two syntactically related words		74.0217	70.9677	80	81.25	87.4161	84.9315	90.6667	86.4865	73.5208	68.75	78.7879	81.25
adj dep mean	prop_adjacent_dependency_relation_mean	dependency_general.prop_adjacent_dependency_relation_mean	Dependency distance	Proportion of dependencies that involve adjacent words		80.2496	75.8621	86.6667	81.25	89.4065	85.3333	93.3333	86.4865	76.9201	68.75	82.3529	81.25
adj dep std	prop_adjacent_dependency_relation_std	dependency_general.prop_adjacent_dependency_relation_std	Dependency distance	Std proportion of dependencies that involve adjacent words		77.4194	77.4194	77.4194	81.25	90.411	90.411	90.411	86.4865	82.3529	82.3529	82.3529	81.25
root & sentence	root_discourse_coordination	dependency_other.root_stanza	Other dependencies	Relationship between the syntactic root of the sentence and the sentence		81.25	81.25	81.25	81.25	87.7724	87.6712	89.1892	86.4865	72.8788	72.7273	75	81.25
interjections/discourse markers	discourse_element	dependency_other.discourse_stanza	Other dependencies	Relationship between interjections/discourse markers and the head of the most relevant nearby clause	Cinderella went to the ball in a carriage, wellDISC, a pumpkinDISC turned into a carriage	76.4706	76.4706	76.4706	81.25	83.3333	83.3333	83.3333	86.4865	81.25	81.25	81.25	81.25
expletives	expletive	dependency_other.expl_stanza	Other dependencies	Relationship between expletives and the verb/noun/adjective that is the the main predicate of the clause	ItEXPL was clearADJ that the glass slipper was Cinderella's	77.957	75	80	81.25	90.4979	88.8889	91.8919	86.4865	81.7588	78.7879	82.3529	81.25
list	list_chains_comparable	dependency_other.list_stanza	Other dependencies	Relationship between elements of a list	Cinderella was in charge of washing everything: clothesLIST, floorsLIST, dishesLIST, glassesLIST, curtainsLIST	79.8821	77.4194	81.25	81.25	85.9828	84.9315	87.6712	86.4865	81.3625	78.7879	84.8485	81.25
disfluency	overridden_disfluency	dependency_other.reparandum_stanza	Other dependencies	Relationship between disfluencies and their repaired version	The fairy step-DISF the fairy godmotherREP	77.83	72.2222	81.25	81.25	84.1545	80	87.6712	86.4865	80.9482	77.4194	84.8485	81.25
verb & sentential elements	parataxis	dependency_other.parataxis_stanza	Other dependencies	Relationship between the main verb of a clause and parenthetical clause, or a clause after punctuation but without explicit coordination or subordination	The prince wasV on a mission: finding the girl who lost the glass slipperPARAT	79.0238	75	83.871	81.25	86.4823	84.9315	88	86.4865	80.3684	78.7879	83.871	81.25
unspecified_dependency	unspecified dependency	dependency_other.dep_stanza	Other dependencies	Relationship between elements that do not fit criteria for other dependencies		85.1338	81.25	90.9091	81.25	91.0135	89.4737	93.1507	86.4865	83.0622	77.4194	86.6667	81.25
vocative	vocative	dependency_other.vocative_stanza	Other dependencies	The vocative relation is used to mark a dialogue participant addressed in a text (common in conversations, dialogue, emails, newsgroup postings, etc.). The relation links the addressee’s name to its host sentence.	CinderellaVOC, would you marryV me?	81.54	78.7879	88.2353	81.25	86.7143	84.9315	88.8889	86.4865	81.3296	77.4194	87.5	81.25
